# Supplementary material for: RiskDiff: a web tool for the analysis of the difference due to risk and demographic factors for incidence or mortality data
Source: BMC Public Health. 2009 Dec 18;9:473. doi: 10.1186/1471-2458-9-473 (PMC2803191; doi:10.1186/1471-2458-9-473)
Supplement: Additional file 1 — R code for the functions and examples of use. A compressed (zip) file which contains: one file with the R code for the functions that perform riskdiff analysis (RiskDiff.R); one file with R code with examples of use of the functions (ExampleRiskDiff.R); three text files (tab-separated) that contain the data from cancer mortality in Catalonia used in the paper and that can be used as example for the R functions (Mortality.cancer.catalonia.men.1985.2004.txt, Mortality.cancer.catalonia.women.1985.2004.txt and CancerMortalityCataloniaData.txt). [file 1471-2458-9-473-S1.ZIP]

Archive with 5 entries (5 files):
- ExampleRiskDiff.R
- Mortality.cancer.Catalonia.men.1985.2004.txt
- Mortality.cancer.Catalonia.women.1985.2004.txt
- RiskDiff.R
- CancerMortalityCataloniaData.txt
