# Supplementary material for: RiskDiff: a web tool for the analysis of the difference due to risk and demographic factors for incidence or mortality data
Source: BMC Public Health. 2009 Dec 18;9:473. doi: 10.1186/1471-2458-9-473 (PMC2803191; doi:10.1186/1471-2458-9-473)
Supplement: Additional file 1 — R code for the functions and examples of use. A compressed (zip) file which contains: one file with the R code for the functions that perform riskdiff analysis (RiskDiff.R); one file with R code with examples of use of the functions (ExampleRiskDiff.R); three text files (tab-separated) that contain the data from cancer mortality in Catalonia used in the paper and that can be used as example for the R functions (Mortality.cancer.catalonia.men.1985.2004.txt, Mortality.cancer.catalonia.women.1985.2004.txt and CancerMortalityCataloniaData.txt). [file 1471-2458-9-473-S1.ZIP › ExampleRiskDiff.R]

#setwd("")   # Insert the path where riskDiff.R file and data files are located
source("RiskDiff.R")

#########################################################
# Example 1 (Bashir&Est�ve (2000) IJE)                  #
# Lung cancer male in males for France 1970 vs 1980     #
#########################################################

example.esteve.1 <- data.frame(deaths.1970=c(3,0,1,4,4,5,19,75,234,443,514,1188,1906,2159,1811,895,427,188)
                            ,deaths.1980=c(1,0,1,1,3,8,35,89,289,711,1331,1959,1661,2588,2843,2204,1112,422)
                            ,population.1970=c(2135000,1955300,2109000,2115800,2228900,1568200,1573800,1680300,1702800,1625700,1017700,1237500,1235300,1061700,747400,424400,240400,129300)
                            ,population.1980=c(1889000,1889000,2126800,2190100,2142500,2140000,2254500,1580500,1535200,1613900,1590400,1472200,889000,996100,883300,630500,329100,158000))

res.risk.diff <- risk.diff(cases.init=example.esteve.1$deaths.1970,cases.end=example.esteve.1$deaths.1980,pop.init=example.esteve.1$population.1970,pop.end=example.esteve.1$population.1980)
res.risk.diff
plot.risk.diff(res.risk.diff[[2]]$crude.rate,res.risk.diff[[2]]$Number)

####################################################
# Example 2 (Bashir&Est�ve (2000) IJE)             #
# Lung cancer mortality in 1990 Denmark vs UK0     #
####################################################

example.esteve.2 <- data.frame(deaths.denmark=c(0,0,0,1,0,1,1,3,23,43,84,175,277,425,472,374,204,97)
															,deaths.UK=c(0,0,0,0,2,1,12,58,202,450,893,1770,3493,5254,5083,4932,3246,1528)
															,population.denmark=c(149600,136400,162000,188200,203200,205900,190400,188000,207600,184600,143400,124900,117600,111100,89600,67800,39400,23100)
															,population.UK=c(1967700,1870400,1761500,2011300,2321200,2388700,2054700,1884800,2062200,1696000,1550800,1450200,1394500,1310100,930500,725200,414300,219000))
res.risk.diff <- risk.diff(cases.init=example.esteve.2$deaths.denmark,cases.end=example.esteve.2$deaths.UK,pop.init=example.esteve.2$population.denmark,pop.end=example.esteve.2$population.UK)
res.risk.diff
plot.risk.diff(res.risk.diff[[2]]$crude.rate,res.risk.diff[[2]]$Number)

#################################################################
# Example 3 (Bashir&Est�ve (2000) IJE)                          #
# Lung cancer mortality in 1990 in Ireland males vs females     #
#################################################################

example.esteve.3 <- data.frame(deaths.females=c(0,0,0,1,0,0,0,2,4,12,23,39,67,70,102,105,43,17)
                              ,deaths.males=c(0,0,0,0,0,0,1,3,12,18,45,81,131,200,204,205,103,41)
                              ,population.females=c(135900,160600,169700,166300,125000,117000,121400,114700,110300,88700,77500,68800,70300,69800,60200,48800,29200,19900)
                              ,population.males=c(142800,173900,173900,173800,135600,115300,121600,118500,115700,90700,81200,69500,65400,59800,49900,35200,17300,8500))
res.risk.diff <- risk.diff(cases.init=example.esteve.3$deaths.females,cases.end=example.esteve.3$deaths.males,pop.init=example.esteve.3$population.females,pop.end=example.esteve.3$population.males)
res.risk.diff
plot.risk.diff(res.risk.diff[[2]]$crude.rate,res.risk.diff[[2]]$Number)

##################################################################################
# Example 4 - Catalan data                                                       #
# Cancer mortality all sites (except non skin melanoma) females 1985 vs 2004     #
##################################################################################

#Catalonia: analysis of the difference in dying from cancer (all sites except melanoma not skin) 2004 respect 1985 women
catalonia.women <- data.frame(deaths.1985=c(6,7,6,10,16,13,49,96,94,147,261,363,451,567,685,722,667,469)
														 ,deaths.2004=c(2,3,2,3,8,18,39,80,99,178,260,335,399,500,768,927,932,1164)
														 ,population.1985=c(163597,230080,247955,238448,228928,220139,207732,207676,181344,167197,189080,180805,164187,133730,117116,92075,59506,36138)
														 ,population.2004=c(171047,146822,145507,158541,215665,291501,287951,269903,252005,232065,210241,205309,166926,156719,166723,141981,105100,86323))
catalonia.women
#alternatively, it can be readen from a text file
#catalonia.women <- read.table(file="Mortality.cancer.Catalonia.women.1985.2004.txt",header=T,sep="\t")
res.risk.diff <- risk.diff(cases.init=catalonia.women$deaths.1985,cases.end=catalonia.women$deaths.2004,pop.init=catalonia.women$population.1985,pop.end=catalonia.women$population.2004)
res.risk.diff
plot.risk.diff(res.risk.diff[[2]]$crude.rate,res.risk.diff[[2]]$Number)
plot.risk.diff(res.risk.diff[[2]]$crude.rate,res.risk.diff[[2]]$Number,"Catalonia.women.pdf")  #generates a pdf file with a graphical representation


################################################################################
# Example 5 - Catalan data                                                     #
# Cancer mortality all sites (except non skin melanoma) males 1985 vs 2004     #
################################################################################

#Catalonia: analysis of the difference in dying from cancer (all sites except melanoma not skin) 2004 respect 1985 men
catalonia.men <- data.frame(deaths.1985=c(13,9,8,17,25,23,32,79,106,240,443,636,927,909,1068,1015,706,376)
														 ,deaths.2004=c(3,5,4,10,17,25,28,85,109,296,493,724,896,1204,1527,1670,1419,1035)
														 ,population.1985=c(175499,244280,263451,251663,235813,216962,206881,207612,183591,167220,181749,168626,146463,103788,82637,58032,32430,16675)
														 ,population.2004=c(180877,156506,153960,167438,226394,314418,314187,287527,256270,228945,203690,195976,157911,138642,134291,100964,62208,35862))
catalonia.men
#alternatively, it can be readen from a text file
#catalonia.men <- read.table(file="Mortality.cancer.Catalonia.men.1985.2004.txt",header=T,sep="\t")
res.risk.diff <- risk.diff(cases.init=catalonia.men$deaths.1985,cases.end=catalonia.men$deaths.2004,pop.init=catalonia.men$population.1985,pop.end=catalonia.men$population.2004)
res.risk.diff
plot.risk.diff(res.risk.diff[[2]]$crude.rate,res.risk.diff[[2]]$Number)
plot.risk.diff(res.risk.diff[[2]]$crude.rate,res.risk.diff[[2]]$Number,"Catalonia.men.pdf")  #generates a pdf file with a graphical representation

##################################################################################
# Example 5 - Catalan data                                                       #
# Cancer mortality all sites (except non skin melanoma) males 1985 to 2004     #
##################################################################################

#Catalonia: analysis of the difference in dying from cancer (all sites except melanoma not skin). Taking 1985 as baseline and comparison up to 2004. men
catalonia.all <- read.table("CancerMortalityCataloniaData.txt",sep="\t",header=T)

years <- 1986:2004
risk.changes <- NULL
structural.changes <- NULL
net.change <- NULL
risk.changes.perc <- NULL
structural.changes.perc <- NULL
net.change.perc <- NULL
crude.rate <- NULL

catalonia.all <- catalonia.all[order(catalonia.all$age.group),]
data.init <- catalonia.all[catalonia.all$year==1985 & catalonia.all$sex=="Men",]	
i<-1
for(year in years)
{
		data.end  <- catalonia.all[catalonia.all$year==year & catalonia.all$sex=="Men",]
		results <- risk.diff(cases.init=data.init$incidence,cases.end=data.end$incidence,pop.init=data.init$population,pop.end=data.end$population)
		risk.changes[i] <- results[[2]][1,2]
		structural.changes[i] <- results[[2]][2,2]
		net.change[i] <- results[[2]][4,2]
		risk.changes.perc[i] <- results[[2]][1,3]
		structural.changes.perc[i] <- results[[2]][2,3]
		net.change.perc[i] <- results[[2]][4,3]
		crude.rate[i] <- results[[1]][2,4]
		i <- i+1
}
crude.rate.1985 <- results[[1]][1,4]
results <- data.frame(years,risk.changes,structural.changes,net.change,risk.changes.perc,structural.changes.perc,net.change.perc,crude.rate=crude.rate)

plot(1,type="n",xlim=c(1986,2004),ylim=c(-20,35),xlab="comparison year",ylab="percentage change from 1985",xaxt="n")
axis(side=1, at=seq(1986,2004,by=2), seq(1986,2004,by=2))
lines(years,results$net.change.perc,lwd=1.5)
lines(years,results$structural.changes.perc,lwd=1.5,col="red")
lines(years,results$risk.changes.perc,lwd=1.5,col="blue")
points(years,results$net.change.perc,pch=16,cex=1.3)
points(years,results$structural.changes.perc,col="red",pch=15)
points(years,results$risk.changes.perc,col="blue",pch=17)
abline(h=0,lty=2)

results <- rbind(c(1985,rep(NA,6),crude.rate.1985),results)
results

plot(1,type="n",xlim=c(1985,2004),ylim=range(results$crude.rate),xlab="year",ylab="crude rate")
lines(results$years,results$crude.rate,lwd=1.5)
points(results$years,results$crude.rate,pch=19)

################################################################################
# Example 5 - Catalan data                                                     #
# Cancer mortality all sites (except non skin melanoma) females 1985 to 2004     #
################################################################################

#Catalonia: analysis of the difference in dying from cancer (all sites except melanoma not skin). Taking 1985 as baseline and comparison up to 2004. Women
catalonia.all <- read.table("CancerMortalityCataloniaData.txt",sep="\t",header=T)

years <- 1986:2004
risk.changes <- NULL
structural.changes <- NULL
net.change <- NULL
risk.changes.perc <- NULL
structural.changes.perc <- NULL
net.change.perc <- NULL
crude.rate <- NULL

catalonia.all <- catalonia.all[order(catalonia.all$age.group),]
data.init <- catalonia.all[catalonia.all$year==1985 & catalonia.all$sex=="Women",]	
i<-1
for(year in years)
{
		data.end  <- catalonia.all[catalonia.all$year==year & catalonia.all$sex=="Women",]
		results <- risk.diff(cases.init=data.init$incidence,cases.end=data.end$incidence,pop.init=data.init$population,pop.end=data.end$population)
		risk.changes[i] <- results[[2]][1,2]
		structural.changes[i] <- results[[2]][2,2]
		net.change[i] <- results[[2]][4,2]
		risk.changes.perc[i] <- results[[2]][1,3]
		structural.changes.perc[i] <- results[[2]][2,3]
		net.change.perc[i] <- results[[2]][4,3]
		crude.rate[i] <- results[[1]][2,4]
		i <- i+1
}
crude.rate.1985 <- results[[1]][1,4]
results <- data.frame(years,risk.changes,structural.changes,net.change,risk.changes.perc,structural.changes.perc,net.change.perc,crude.rate=crude.rate)

plot(1,type="n",xlim=c(1986,2004),ylim=c(-20,35),xlab="comparison year",ylab="percentage change from 1985",xaxt="n")
axis(side=1, at=seq(1986,2004,by=2), seq(1986,2004,by=2))
lines(years,results$net.change.perc,lwd=1.5)
lines(years,results$structural.changes.perc,lwd=1.5,col="red")
lines(years,results$risk.changes.perc,lwd=1.5,col="blue")
points(years,results$net.change.perc,pch=16,cex=1.3)
points(years,results$structural.changes.perc,col="red",pch=15)
points(years,results$risk.changes.perc,col="blue",pch=17)
abline(h=0,lty=2)

results <- rbind(c(1985,rep(NA,6),crude.rate.1985),results)
results

plot(1,type="n",xlim=c(1985,2004),ylim=range(results$crude.rate),xlab="year",ylab="crude rate")
lines(results$years,results$crude.rate,lwd=1.5)
points(results$years,results$crude.rate,pch=19)
