# Supplementary material for: RiskDiff: a web tool for the analysis of the difference due to risk and demographic factors for incidence or mortality data
Source: BMC Public Health. 2009 Dec 18;9:473. doi: 10.1186/1471-2458-9-473 (PMC2803191; doi:10.1186/1471-2458-9-473)
Supplement: Additional file 1 — R code for the functions and examples of use. A compressed (zip) file which contains: one file with the R code for the functions that perform riskdiff analysis (RiskDiff.R); one file with R code with examples of use of the functions (ExampleRiskDiff.R); three text files (tab-separated) that contain the data from cancer mortality in Catalonia used in the paper and that can be used as example for the R functions (Mortality.cancer.catalonia.men.1985.2004.txt, Mortality.cancer.catalonia.women.1985.2004.txt and CancerMortalityCataloniaData.txt). [file 1471-2458-9-473-S1.ZIP › Mortality.cancer.Catalonia.men.1985.2004.txt]

deaths.1985	deaths.2004	population.1985	population.2004
13	3	175499	180877
9	5	244280	156506
8	4	263451	153960
17	10	251663	167438
25	17	235813	226394
23	25	216962	314418
32	28	206881	314187
79	85	207612	287527
106	109	183591	256270
240	296	167220	228945
443	493	181749	203690
636	724	168626	195976
927	896	146463	157911
909	1204	103788	138642
1068	1527	82637	134291
1015	1670	58032	100964
706	1419	32430	62208
376	1035	16675	35862
