# Supplementary material for: RiskDiff: a web tool for the analysis of the difference due to risk and demographic factors for incidence or mortality data
Source: BMC Public Health. 2009 Dec 18;9:473. doi: 10.1186/1471-2458-9-473 (PMC2803191; doi:10.1186/1471-2458-9-473)
Supplement: Additional file 1 — R code for the functions and examples of use. A compressed (zip) file which contains: one file with the R code for the functions that perform riskdiff analysis (RiskDiff.R); one file with R code with examples of use of the functions (ExampleRiskDiff.R); three text files (tab-separated) that contain the data from cancer mortality in Catalonia used in the paper and that can be used as example for the R functions (Mortality.cancer.catalonia.men.1985.2004.txt, Mortality.cancer.catalonia.women.1985.2004.txt and CancerMortalityCataloniaData.txt). [file 1471-2458-9-473-S1.ZIP › Mortality.cancer.Catalonia.women.1985.2004.txt]

deaths.1985	deaths.2004	population.1985	population.2004
6	2	163597	171047
7	3	230080	146822
6	2	247955	145507
10	3	238448	158541
16	8	228928	215665
13	18	220139	291501
49	39	207732	287951
96	80	207676	269903
94	99	181344	252005
147	178	167197	232065
261	260	189080	210241
363	335	180805	205309
451	399	164187	166926
567	500	133730	156719
685	768	117116	166723
722	927	92075	141981
667	932	59506	105100
469	1164	36138	86323
