# Supplementary material for: RiskDiff: a web tool for the analysis of the difference due to risk and demographic factors for incidence or mortality data
Source: BMC Public Health. 2009 Dec 18;9:473. doi: 10.1186/1471-2458-9-473 (PMC2803191; doi:10.1186/1471-2458-9-473)
Supplement: Additional file 1 — R code for the functions and examples of use. A compressed (zip) file which contains: one file with the R code for the functions that perform riskdiff analysis (RiskDiff.R); one file with R code with examples of use of the functions (ExampleRiskDiff.R); three text files (tab-separated) that contain the data from cancer mortality in Catalonia used in the paper and that can be used as example for the R functions (Mortality.cancer.catalonia.men.1985.2004.txt, Mortality.cancer.catalonia.women.1985.2004.txt and CancerMortalityCataloniaData.txt). [file 1471-2458-9-473-S1.ZIP › RiskDiff.R]

risk.diff <- function(cases.init,cases.end,pop.init,pop.end,labels=c("baseline group","comparison group"))
			#cases.init and cases.end are vectors containing age-group cases for the baseline (reference) and comparison groups respectively (e.g. init and end years)
			#p�p.init and pop.end are vectors containing population pyramids for both groups
			#labels is a vector containing text labels for baseline and comparigon groups respectively
{
		adjusted.population.init <- pop.init/sum(pop.init)* 100000
		adjusted.population.end <- pop.end/sum(pop.end)* 100000
		R1 <- cases.init / pop.init * adjusted.population.init   #expected number of cases at init year for a total population of 100000
		R2 <- cases.end / pop.end * adjusted.population.end     #expected number of cases at end year for a total population of 100000
		R3 <- cases.init / pop.init * adjusted.population.end     #expected number of cases at end year for a total population of 100000 if the risk was the same than for base3line group
		S1 <- sum(R1)
		S2 <- sum(R2)
		S3 <- sum(R3)
		table.out <- data.frame(change.in=c("Risk","Structure","Size","Net change"),crude.rate=rep(NA,4),Perc.crude.rate=rep(NA,4),Number=rep(NA,4),Perc.Number=rep(NA,4))
		
		table.out[4,2] <- S2-S1		
		table.out[1,2] <- S2-S3		
		table.out[2,2] <- S3-S1
		table.out[,3] <- table.out[,2] / S1 * 100	
		
		table.out[4,4] <- sum(cases.end) - sum(cases.init)
		table.out[1:2,4] <- sum(cases.init) * table.out[1:2,3] /100
		table.out[3,4] <- table.out[4,4] - table.out[1,4] - table.out[2,4]

		table.out[1:2,5] <- table.out[1:2,3]
		table.out[3,5] <- table.out[3,4]/sum(cases.init) * 100
		table.out[4,5] <- (sum(cases.end)-sum(cases.init))/sum(cases.init) * 100


		summary.table <- data.frame(group=c(labels[1],labels[2]),cases=rep(NA,2),population=rep(NA,2),crude.rate=rep(NA,2))
		summary.table[1,2] <- sum(cases.init)
		summary.table[2,2] <- sum(cases.end)			
	  summary.table[1,3] <- sum(pop.init)
		summary.table[2,3] <- sum(pop.end)
		summary.table$crude.rate <- summary.table$cases / summary.table$population * 100000
		
		
	  summary.text.1 <- paste(summary.table[1,2]," total cases observed in ",labels[1]," and ",summary.table[2,2]," in ",labels[2],", representing a crude rate of ",round(summary.table[1,4])," and ",round(summary.table[2,4])," cases per 100000 persons respectively.",collapse="",sep="")
	  if(table.out[1,2]>=0) risk <- "increment"
	  else risk <- "decrement"
	  if(table.out[3,4]>=0) size <- "increment"
	  else size <- "decrement"
	  summary.text.2 <- paste("The net change in terms of crude rate is ",round(table.out[4,2],2)," cases per 100000 persons (",round(table.out[4,3],2),"%), which can be partitioned into ",round(table.out[1,2],2)," cases (",round(table.out[1,3],2),"%) due to a ",risk," of the risk and ",round(table.out[2,2],2)," cases (",round(table.out[2,3],2),"%) due to changes in the population structure.",collapse="",sep="")
		summary.text.3 <- paste("The net change in terms of total number of cases is ",round(table.out[4,4],2)," cases (",round(table.out[4,5],2),"%), which can be partitioned into ",round(table.out[1,4],2)," cases (",round(table.out[1,5],2),"%) due to a ",risk," of the risk, ",round(table.out[2,4],2)," (",round(table.out[2,5],2),"%) due to changes in the population structure and ",round(table.out[3,4],2)," cases (",round(table.out[3,5],2),"%) due to an ",size," of the population size.",collapse="",sep="")

		list(summary.table,table.out,c(summary.text.1,summary.text.2,summary.text.3))
}

plot.risk.diff <- function(crude.rate,number,file=NULL,option="pdf",cex.plot=2)
		#crude.rate and number are vectors containing the diference observed in incidece or mortality between two groups, as provided by function risk.diff()
		#file can contain a path with a pdf file to be created with the graphical representation
		#option indicates the type of file to be created "pdf" or "jpg"
{
		if(!is.null(file))
		{
			if(option=="pdf")
			{
					pdf(file=file,width=6,height=4)
			}
			if(option=="jpg")
			{
					jpeg(filename = file, width = 600, height = 400)
			}
		}
		par(mfrow=c(1,3))
		if(crude.rate[1]*crude.rate[2]>0)
		{
				plot(1,type="n",ylim=range(c(crude.rate,0),na.rm=T),xlim=c(-0.6,0.6),xlab="",ylab="cases per 100000",xaxt="n",bty="n",cex.lab=cex.plot,cex.axis=cex.plot)
				polygon(c(-0.4,0.4,0.4,-0.4),c(0,0,crude.rate[1],crude.rate[1]),col="gray75")
				polygon(c(-0.4,0.4,0.4,-0.4),c(crude.rate[1],crude.rate[1],crude.rate[1]+crude.rate[2],crude.rate[1]+crude.rate[2]),col="gray50")
		}
		if(crude.rate[1]*crude.rate[2]<0)
		{
				plot(1,type="n",ylim=range(crude.rate,na.rm=T),xlim=c(-0.6,0.6),xlab="",ylab="cases per 100000",xaxt="n",bty="n",cex.lab=cex.plot,cex.axis=cex.plot)
				polygon(c(-0.4,0.4,0.4,-0.4),c(0,0,crude.rate[1],crude.rate[1]),col="gray75")
				polygon(c(-0.4,0.4,0.4,-0.4),c(0,0,crude.rate[2],crude.rate[2]),col="gray50")
		}
		lines(c(-0.5,0.5),rep(crude.rate[4],2),lwd=2)
		abline(h=0,lty=2)
	
		if(number[1]<0 & number[2]<0 & number[3] <0)
		{
				plot(1,type="n",ylim=range(c(number[1:3],0)),xlim=c(-0.6,0.6),xlab="",ylab="number of cases",xaxt="n",bty="n",cex.lab=cex.plot,cex.axis=cex.plot)
				polygon(c(-0.4,0.4,0.4,-0.4),c(0,0,number[1],number[1]),col="gray75")
				polygon(c(-0.4,0.4,0.4,-0.4),c(number[1],number[1],number[1]+number[2],number[1]+number[2]),col="gray50")
				polygon(c(-0.4,0.4,0.4,-0.4),c(number[1]+number[2],number[1]+number[2],number[1]+number[2]+number[3],number[1]+number[2]+number[3]),col="gray25")
		}
		if(number[1]<0 & number[2]<0 & number[3] >0)
		{
				plot(1,type="n",ylim=c(sum(number[1:3][number[1:3]<0]),sum(number[1:3][number[1:3]>0])),xlim=c(-0.6,0.6),xlab="",ylab="number of cases",xaxt="n",bty="n",cex.lab=cex.plot,cex.axis=cex.plot)
				polygon(c(-0.4,0.4,0.4,-0.4),c(0,0,number[1],number[1]),col="gray75")
				polygon(c(-0.4,0.4,0.4,-0.4),c(number[1],number[1],number[1]+number[2],number[1]+number[2]),col="gray50")
				polygon(c(-0.4,0.4,0.4,-0.4),c(0,0,number[3],number[3]),col="gray25")
		}
		if(number[1]<0 & number[2]>0 & number[3] <0)
		{
				plot(1,type="n",ylim=c(sum(number[1:3][number[1:3]<0]),sum(number[1:3][number[1:3]>0])),xlim=c(-0.6,0.6),xlab="",ylab="number of cases",xaxt="n",bty="n",cex.lab=cex.plot,cex.axis=cex.plot)
				polygon(c(-0.4,0.4,0.4,-0.4),c(0,0,number[1],number[1]),col="gray75")
				polygon(c(-0.4,0.4,0.4,-0.4),c(number[1],number[1],number[1]+number[3],number[1]+number[3]),col="gray25")
				polygon(c(-0.4,0.4,0.4,-0.4),c(0,0,number[2],number[2]),col="gray25")
		}
		if(number[1]<0 & number[2]>0 & number[3] >0)
		{
				plot(1,type="n",ylim=c(sum(number[1:3][number[1:3]<0]),sum(number[1:3][number[1:3]>0])),xlim=c(-0.6,0.6),xlab="",ylab="number of cases",xaxt="n",bty="n",cex.lab=cex.plot,cex.axis=cex.plot)
				polygon(c(-0.4,0.4,0.4,-0.4),c(0,0,number[2],number[2]),col="gray50")
				polygon(c(-0.4,0.4,0.4,-0.4),c(number[2],number[2],number[2]+number[3],number[2]+number[3]),col="gray25")
				polygon(c(-0.4,0.4,0.4,-0.4),c(0,0,number[1],number[1]),col="gray75")
		}
		if(number[1]>0 & number[2]<0 & number[3] <0)
		{
				plot(1,type="n",ylim=c(sum(number[1:3][number[1:3]<0]),sum(number[1:3][number[1:3]>0])),xlim=c(-0.6,0.6),xlab="",ylab="number of cases",xaxt="n",bty="n",cex.lab=cex.plot,cex.axis=cex.plot)
				polygon(c(-0.4,0.4,0.4,-0.4),c(0,0,number[1],number[1]),col="gray75")
				polygon(c(-0.4,0.4,0.4,-0.4),c(0,0,number[2],number[2]),col="gray50")
				polygon(c(-0.4,0.4,0.4,-0.4),c(number[2],number[2],number[2]+number[3],number[2]+number[3]),col="gray25")
		}
		if(number[1]>0 & number[2]<0 & number[3] >0)
		{
				plot(1,type="n",ylim=c(sum(number[1:3][number[1:3]<0]),sum(number[1:3][number[1:3]>0])),xlim=c(-0.6,0.6),xlab="",ylab="number of cases",xaxt="n",bty="n",cex.lab=cex.plot,cex.axis=cex.plot)
				polygon(c(-0.4,0.4,0.4,-0.4),c(0,0,number[1],number[1]),col="gray75")
				polygon(c(-0.4,0.4,0.4,-0.4),c(0,0,number[2],number[2]),col="gray50")
				polygon(c(-0.4,0.4,0.4,-0.4),c(number[1],number[1],number[1]+number[3],number[1]+number[3]),col="gray25")
		}
		if(number[1]>0 & number[2]>0 & number[3] <0)
		{
				plot(1,type="n",ylim=c(sum(number[1:3][number[1:3]<0]),sum(number[1:3][number[1:3]>0])),xlim=c(-0.6,0.6),xlab="",ylab="number of cases",xaxt="n",bty="n",cex.lab=cex.plot,cex.axis=cex.plot)
				polygon(c(-0.4,0.4,0.4,-0.4),c(0,0,number[1],number[1]),col="gray75")
				polygon(c(-0.4,0.4,0.4,-0.4),c(number[1],number[1],number[1]+number[2],number[1]+number[2]),col="gray50")
				polygon(c(-0.4,0.4,0.4,-0.4),c(0,0,number[3],number[3]),col="gray25")
		}
		if(number[1]>0 & number[2]>0 & number[3]>0)
		{
				plot(1,type="n",ylim=range(c(number[1:3],0)),xlim=c(-0.6,0.6),xlab="",ylab="number of cases",xaxt="n",bty="n",cex.lab=cex.plot,cex.axis=cex.plot)
				polygon(c(-0.4,0.4,0.4,-0.4),c(0,0,number[1],number[1]),col="gray75")
				polygon(c(-0.4,0.4,0.4,-0.4),c(number[1],number[1],number[1]+number[2],number[1]+number[2]),col="gray50")
				polygon(c(-0.4,0.4,0.4,-0.4),c(number[1]+number[2],number[1]+number[2],number[1]+number[2]+number[3],number[1]+number[2]+number[3]),col="gray25")
		}
 	  lines(c(-0.5,0.5),rep(number[4],2),lwd=2)
 	  abline(h=0,lty=2)

		plot(1,type="n",ylim=c(1,4),xlim=c(0,4),xlab="",ylab="",bty="n",xaxt="n",yaxt="n")
		legend(0,4,"net change",lwd=2,bty="n",cex=cex.plot)
		legend(0.1,3.8,"due to risk",fill="gray75",bty="n",cex=cex.plot)
		legend(0.1,3.6,"due to structure",fill="gray50",bty="n",cex=cex.plot)
		legend(0.1,3.4,"due to size",fill="gray25",bty="n",cex=cex.plot)
		if(!is.null(file))
		{
			dev.off()
		}
}
