# Supplementary material for: RiskDiff: a web tool for the analysis of the difference due to risk and demographic factors for incidence or mortality data
Source: BMC Public Health. 2009 Dec 18;9:473. doi: 10.1186/1471-2458-9-473 (PMC2803191; doi:10.1186/1471-2458-9-473)
Supplement: Additional file 1 — R code for the functions and examples of use. A compressed (zip) file which contains: one file with the R code for the functions that perform riskdiff analysis (RiskDiff.R); one file with R code with examples of use of the functions (ExampleRiskDiff.R); three text files (tab-separated) that contain the data from cancer mortality in Catalonia used in the paper and that can be used as example for the R functions (Mortality.cancer.catalonia.men.1985.2004.txt, Mortality.cancer.catalonia.women.1985.2004.txt and CancerMortalityCataloniaData.txt). [file 1471-2458-9-473-S1.ZIP › CancerMortalityCataloniaData.txt]

sex	age.group	year	group	incidence	population
Men	1	1985	All cancer sites except non-skin melanoma	13	175499
Men	1	1986	All cancer sites except non-skin melanoma	12	169107
Men	1	1987	All cancer sites except non-skin melanoma	8	161729
Men	1	1988	All cancer sites except non-skin melanoma	5	156586
Men	1	1989	All cancer sites except non-skin melanoma	4	153107
Men	1	1990	All cancer sites except non-skin melanoma	6	149863
Men	1	1991	All cancer sites except non-skin melanoma	5	147054
Men	1	1992	All cancer sites except non-skin melanoma	5	145260
Men	1	1993	All cancer sites except non-skin melanoma	5	143809
Men	1	1994	All cancer sites except non-skin melanoma	7	141802
Men	1	1995	All cancer sites except non-skin melanoma	5	139524
Men	1	1996	All cancer sites except non-skin melanoma	4	138277
Men	1	1997	All cancer sites except non-skin melanoma	5	138734
Men	1	1998	All cancer sites except non-skin melanoma	11	140631
Men	1	1999	All cancer sites except non-skin melanoma	5	143695
Men	1	2000	All cancer sites except non-skin melanoma	7	148738
Men	1	2001	All cancer sites except non-skin melanoma	5	155674
Men	1	2002	All cancer sites except non-skin melanoma	5	163284
Men	1	2003	All cancer sites except non-skin melanoma	6	171872
Men	1	2004	All cancer sites except non-skin melanoma	3	180877
Women	1	1985	All cancer sites except non-skin melanoma	6	163597
Men	10	1986	All cancer sites except non-skin melanoma	218	161561
Men	10	1987	All cancer sites except non-skin melanoma	214	157236
Men	10	1988	All cancer sites except non-skin melanoma	232	161105
Men	10	1989	All cancer sites except non-skin melanoma	261	173726
Men	10	1990	All cancer sites except non-skin melanoma	250	181829
Men	10	1991	All cancer sites except non-skin melanoma	276	186030
Men	10	1992	All cancer sites except non-skin melanoma	276	193155
Men	10	1993	All cancer sites except non-skin melanoma	330	198896
Men	10	1994	All cancer sites except non-skin melanoma	313	202248
Men	10	1995	All cancer sites except non-skin melanoma	336	201789
Men	10	1996	All cancer sites except non-skin melanoma	282	200639
Men	10	1997	All cancer sites except non-skin melanoma	330	201361
Men	10	1998	All cancer sites except non-skin melanoma	307	200665
Men	10	1999	All cancer sites except non-skin melanoma	294	199475
Men	10	2000	All cancer sites except non-skin melanoma	299	201963
Men	10	2001	All cancer sites except non-skin melanoma	283	207278
Men	10	2002	All cancer sites except non-skin melanoma	279	213751
Men	10	2003	All cancer sites except non-skin melanoma	293	221039
Men	2	2004	All cancer sites except non-skin melanoma	5	156506
Men	2	1985	All cancer sites except non-skin melanoma	9	244280
Men	11	1986	All cancer sites except non-skin melanoma	416	181480
Men	11	1987	All cancer sites except non-skin melanoma	469	180512
Men	11	1988	All cancer sites except non-skin melanoma	418	174486
Men	11	1989	All cancer sites except non-skin melanoma	400	163135
Men	11	1990	All cancer sites except non-skin melanoma	419	158525
Men	11	1991	All cancer sites except non-skin melanoma	398	157548
Men	11	1992	All cancer sites except non-skin melanoma	417	153789
Men	11	1993	All cancer sites except non-skin melanoma	380	157762
Men	11	1994	All cancer sites except non-skin melanoma	431	169858
Men	11	1995	All cancer sites except non-skin melanoma	465	177580
Men	11	1996	All cancer sites except non-skin melanoma	457	181251
Men	11	1997	All cancer sites except non-skin melanoma	496	188046
Men	11	1998	All cancer sites except non-skin melanoma	505	194090
Men	11	1999	All cancer sites except non-skin melanoma	493	197745
Men	11	2000	All cancer sites except non-skin melanoma	480	198063
Men	11	2001	All cancer sites except non-skin melanoma	517	198481
Men	11	2002	All cancer sites except non-skin melanoma	469	201549
Men	11	2003	All cancer sites except non-skin melanoma	482	203067
Men	3	2004	All cancer sites except non-skin melanoma	4	153960
Women	2	1985	All cancer sites except non-skin melanoma	7	230080
Men	12	1986	All cancer sites except non-skin melanoma	642	169476
Men	12	1987	All cancer sites except non-skin melanoma	697	171444
Men	12	1988	All cancer sites except non-skin melanoma	729	173721
Men	12	1989	All cancer sites except non-skin melanoma	777	174714
Men	12	1990	All cancer sites except non-skin melanoma	729	174229
Men	12	1991	All cancer sites except non-skin melanoma	760	174031
Men	12	1992	All cancer sites except non-skin melanoma	768	173424
Men	12	1993	All cancer sites except non-skin melanoma	729	168241
Men	12	1994	All cancer sites except non-skin melanoma	666	157676
Men	12	1995	All cancer sites except non-skin melanoma	690	153287
Men	12	1996	All cancer sites except non-skin melanoma	525	152321
Men	12	1997	All cancer sites except non-skin melanoma	564	148421
Men	12	1998	All cancer sites except non-skin melanoma	601	151869
Men	12	1999	All cancer sites except non-skin melanoma	662	163455
Men	12	2000	All cancer sites except non-skin melanoma	651	171329
Men	12	2001	All cancer sites except non-skin melanoma	696	175615
Men	12	2002	All cancer sites except non-skin melanoma	713	183720
Men	12	2003	All cancer sites except non-skin melanoma	751	191232
Men	4	2004	All cancer sites except non-skin melanoma	10	167438
Men	3	1985	All cancer sites except non-skin melanoma	8	263451
Men	13	1986	All cancer sites except non-skin melanoma	943	151250
Men	13	1987	All cancer sites except non-skin melanoma	1021	153263
Men	13	1988	All cancer sites except non-skin melanoma	967	154787
Men	13	1989	All cancer sites except non-skin melanoma	1030	156071
Men	13	1990	All cancer sites except non-skin melanoma	1005	157466
Men	13	1991	All cancer sites except non-skin melanoma	1079	159139
Men	13	1992	All cancer sites except non-skin melanoma	1112	161262
Men	13	1993	All cancer sites except non-skin melanoma	1122	163699
Men	13	1994	All cancer sites except non-skin melanoma	994	165168
Men	13	1995	All cancer sites except non-skin melanoma	992	165323
Men	13	1996	All cancer sites except non-skin melanoma	980	165234
Men	13	1997	All cancer sites except non-skin melanoma	978	164351
Men	13	1998	All cancer sites except non-skin melanoma	971	159144
Men	13	1999	All cancer sites except non-skin melanoma	934	148826
Men	13	2000	All cancer sites except non-skin melanoma	821	144731
Men	13	2001	All cancer sites except non-skin melanoma	868	144560
Men	13	2002	All cancer sites except non-skin melanoma	800	141804
Men	13	2003	All cancer sites except non-skin melanoma	816	146005
Men	5	2004	All cancer sites except non-skin melanoma	17	226394
Women	3	1985	All cancer sites except non-skin melanoma	6	247955
Men	14	1986	All cancer sites except non-skin melanoma	907	105937
Men	14	1987	All cancer sites except non-skin melanoma	1009	113388
Men	14	1988	All cancer sites except non-skin melanoma	1160	120513
Men	14	1989	All cancer sites except non-skin melanoma	1198	127549
Men	14	1990	All cancer sites except non-skin melanoma	1372	133666
Men	14	1991	All cancer sites except non-skin melanoma	1383	137392
Men	14	1992	All cancer sites except non-skin melanoma	1345	139309
Men	14	1993	All cancer sites except non-skin melanoma	1376	140850
Men	14	1994	All cancer sites except non-skin melanoma	1374	142462
Men	14	1995	All cancer sites except non-skin melanoma	1304	144589
Men	14	1996	All cancer sites except non-skin melanoma	1333	146585
Men	14	1997	All cancer sites except non-skin melanoma	1303	148430
Men	14	1998	All cancer sites except non-skin melanoma	1344	150495
Men	14	1999	All cancer sites except non-skin melanoma	1421	151527
Men	14	2000	All cancer sites except non-skin melanoma	1336	151426
Men	14	2001	All cancer sites except non-skin melanoma	1306	151535
Men	14	2002	All cancer sites except non-skin melanoma	1253	151532
Men	14	2003	All cancer sites except non-skin melanoma	1286	147590
Men	6	2004	All cancer sites except non-skin melanoma	25	314418
Men	4	1985	All cancer sites except non-skin melanoma	17	251663
Men	15	1986	All cancer sites except non-skin melanoma	1121	83194
Men	15	1987	All cancer sites except non-skin melanoma	1059	83566
Men	15	1988	All cancer sites except non-skin melanoma	1078	84133
Men	15	1989	All cancer sites except non-skin melanoma	1116	85062
Men	15	1990	All cancer sites except non-skin melanoma	1221	87012
Men	15	1991	All cancer sites except non-skin melanoma	1238	91630
Men	15	1992	All cancer sites except non-skin melanoma	1356	97939
Men	15	1993	All cancer sites except non-skin melanoma	1411	104246
Men	15	1994	All cancer sites except non-skin melanoma	1452	110574
Men	15	1995	All cancer sites except non-skin melanoma	1550	116133
Men	15	1996	All cancer sites except non-skin melanoma	1486	119649
Men	15	1997	All cancer sites except non-skin melanoma	1492	121542
Men	15	1998	All cancer sites except non-skin melanoma	1597	122962
Men	15	1999	All cancer sites except non-skin melanoma	1483	124105
Men	15	2000	All cancer sites except non-skin melanoma	1499	125521
Men	15	2001	All cancer sites except non-skin melanoma	1585	127236
Men	15	2002	All cancer sites except non-skin melanoma	1514	129456
Men	15	2003	All cancer sites except non-skin melanoma	1513	132275
Men	7	2004	All cancer sites except non-skin melanoma	28	314187
Women	4	1985	All cancer sites except non-skin melanoma	10	238448
Men	16	1986	All cancer sites except non-skin melanoma	1063	59670
Men	16	1987	All cancer sites except non-skin melanoma	1020	61450
Men	16	1988	All cancer sites except non-skin melanoma	1056	63141
Men	16	1989	All cancer sites except non-skin melanoma	1134	64345
Men	16	1990	All cancer sites except non-skin melanoma	1141	65327
Men	16	1991	All cancer sites except non-skin melanoma	1106	66103
Men	16	1992	All cancer sites except non-skin melanoma	1206	66387
Men	16	1993	All cancer sites except non-skin melanoma	1128	66746
Men	16	1994	All cancer sites except non-skin melanoma	1154	67500
Men	16	1995	All cancer sites except non-skin melanoma	1237	69179
Men	16	1996	All cancer sites except non-skin melanoma	1270	73014
Men	16	1997	All cancer sites except non-skin melanoma	1400	78267
Men	16	1998	All cancer sites except non-skin melanoma	1448	83414
Men	16	1999	All cancer sites except non-skin melanoma	1542	88320
Men	16	2000	All cancer sites except non-skin melanoma	1525	92522
Men	16	2001	All cancer sites except non-skin melanoma	1615	95245
Men	16	2002	All cancer sites except non-skin melanoma	1573	97189
Men	16	2003	All cancer sites except non-skin melanoma	1553	99073
Men	8	2004	All cancer sites except non-skin melanoma	85	287527
Men	5	1985	All cancer sites except non-skin melanoma	25	235813
Men	17	1986	All cancer sites except non-skin melanoma	742	32928
Men	17	1987	All cancer sites except non-skin melanoma	797	34192
Men	17	1988	All cancer sites except non-skin melanoma	793	35696
Men	17	1989	All cancer sites except non-skin melanoma	809	37359
Men	17	1990	All cancer sites except non-skin melanoma	890	38938
Men	17	1991	All cancer sites except non-skin melanoma	917	40142
Men	17	1992	All cancer sites except non-skin melanoma	925	41446
Men	17	1993	All cancer sites except non-skin melanoma	1044	42747
Men	17	1994	All cancer sites except non-skin melanoma	1055	43846
Men	17	1995	All cancer sites except non-skin melanoma	1052	44775
Men	17	1996	All cancer sites except non-skin melanoma	991	45424
Men	17	1997	All cancer sites except non-skin melanoma	1071	45686
Men	17	1998	All cancer sites except non-skin melanoma	1064	45809
Men	17	1999	All cancer sites except non-skin melanoma	1031	46132
Men	17	2000	All cancer sites except non-skin melanoma	1049	47146
Men	17	2001	All cancer sites except non-skin melanoma	1138	49885
Men	17	2002	All cancer sites except non-skin melanoma	1189	53863
Men	17	2003	All cancer sites except non-skin melanoma	1323	58010
Men	9	2004	All cancer sites except non-skin melanoma	109	256270
Women	5	1985	All cancer sites except non-skin melanoma	16	228928
Men	18	1986	All cancer sites except non-skin melanoma	448	16706
Men	18	1987	All cancer sites except non-skin melanoma	490	17927
Men	18	1988	All cancer sites except non-skin melanoma	525	19129
Men	18	1989	All cancer sites except non-skin melanoma	534	20235
Men	18	1990	All cancer sites except non-skin melanoma	589	21434
Men	18	1991	All cancer sites except non-skin melanoma	654	22673
Men	18	1992	All cancer sites except non-skin melanoma	642	23950
Men	18	1993	All cancer sites except non-skin melanoma	683	25395
Men	18	1994	All cancer sites except non-skin melanoma	729	26785
Men	18	1995	All cancer sites except non-skin melanoma	824	28170
Men	18	1996	All cancer sites except non-skin melanoma	799	29507
Men	18	1997	All cancer sites except non-skin melanoma	924	30743
Men	18	1998	All cancer sites except non-skin melanoma	949	31941
Men	18	1999	All cancer sites except non-skin melanoma	935	32705
Men	18	2000	All cancer sites except non-skin melanoma	952	33205
Men	18	2001	All cancer sites except non-skin melanoma	994	33807
Men	18	2002	All cancer sites except non-skin melanoma	1018	34445
Men	18	2003	All cancer sites except non-skin melanoma	1042	35067
Men	10	2004	All cancer sites except non-skin melanoma	296	228945
Men	6	1985	All cancer sites except non-skin melanoma	23	216962
Men	2	1986	All cancer sites except non-skin melanoma	12	231131
Men	2	1987	All cancer sites except non-skin melanoma	10	218784
Men	2	1988	All cancer sites except non-skin melanoma	13	205476
Men	2	1989	All cancer sites except non-skin melanoma	6	192259
Men	2	1990	All cancer sites except non-skin melanoma	12	181286
Men	2	1991	All cancer sites except non-skin melanoma	8	171889
Men	2	1992	All cancer sites except non-skin melanoma	12	163678
Men	2	1993	All cancer sites except non-skin melanoma	6	157448
Men	2	1994	All cancer sites except non-skin melanoma	5	152595
Men	2	1995	All cancer sites except non-skin melanoma	5	148256
Men	2	1996	All cancer sites except non-skin melanoma	7	144892
Men	2	1997	All cancer sites except non-skin melanoma	2	143185
Men	2	1998	All cancer sites except non-skin melanoma	8	142273
Men	2	1999	All cancer sites except non-skin melanoma	7	141414
Men	2	2000	All cancer sites except non-skin melanoma	4	141298
Men	2	2001	All cancer sites except non-skin melanoma	11	142611
Men	2	2002	All cancer sites except non-skin melanoma	5	146012
Men	2	2003	All cancer sites except non-skin melanoma	5	150926
Men	11	2004	All cancer sites except non-skin melanoma	493	203690
Women	6	1985	All cancer sites except non-skin melanoma	13	220139
Men	3	1986	All cancer sites except non-skin melanoma	14	262205
Men	3	1987	All cancer sites except non-skin melanoma	12	262192
Men	3	1988	All cancer sites except non-skin melanoma	11	259864
Men	3	1989	All cancer sites except non-skin melanoma	11	254707
Men	3	1990	All cancer sites except non-skin melanoma	13	245391
Men	3	1991	All cancer sites except non-skin melanoma	7	233469
Men	3	1992	All cancer sites except non-skin melanoma	10	220798
Men	3	1993	All cancer sites except non-skin melanoma	10	207117
Men	3	1994	All cancer sites except non-skin melanoma	4	193755
Men	3	1995	All cancer sites except non-skin melanoma	2	182722
Men	3	1996	All cancer sites except non-skin melanoma	8	173339
Men	3	1997	All cancer sites except non-skin melanoma	7	165120
Men	3	1998	All cancer sites except non-skin melanoma	7	158935
Men	3	1999	All cancer sites except non-skin melanoma	5	154512
Men	3	2000	All cancer sites except non-skin melanoma	4	151262
Men	3	2001	All cancer sites except non-skin melanoma	7	149859
Men	3	2002	All cancer sites except non-skin melanoma	6	150877
Men	3	2003	All cancer sites except non-skin melanoma	6	152665
Men	12	2004	All cancer sites except non-skin melanoma	724	195976
Men	7	1985	All cancer sites except non-skin melanoma	32	206881
Men	4	1986	All cancer sites except non-skin melanoma	24	247819
Men	4	1987	All cancer sites except non-skin melanoma	23	249294
Men	4	1988	All cancer sites except non-skin melanoma	18	251985
Men	4	1989	All cancer sites except non-skin melanoma	15	256463
Men	4	1990	All cancer sites except non-skin melanoma	16	261662
Men	4	1991	All cancer sites except non-skin melanoma	14	264224
Men	4	1992	All cancer sites except non-skin melanoma	18	263105
Men	4	1993	All cancer sites except non-skin melanoma	21	260197
Men	4	1994	All cancer sites except non-skin melanoma	14	254430
Men	4	1995	All cancer sites except non-skin melanoma	11	244917
Men	4	1996	All cancer sites except non-skin melanoma	17	233565
Men	4	1997	All cancer sites except non-skin melanoma	16	221701
Men	4	1998	All cancer sites except non-skin melanoma	12	208861
Men	4	1999	All cancer sites except non-skin melanoma	11	196435
Men	4	2000	All cancer sites except non-skin melanoma	9	186696
Men	4	2001	All cancer sites except non-skin melanoma	8	178848
Men	4	2002	All cancer sites except non-skin melanoma	8	173038
Men	4	2003	All cancer sites except non-skin melanoma	8	169467
Men	13	2004	All cancer sites except non-skin melanoma	896	157911
Women	7	1985	All cancer sites except non-skin melanoma	49	207732
Men	5	1986	All cancer sites except non-skin melanoma	23	239150
Men	5	1987	All cancer sites except non-skin melanoma	15	243269
Men	5	1988	All cancer sites except non-skin melanoma	25	246812
Men	5	1989	All cancer sites except non-skin melanoma	24	248331
Men	5	1990	All cancer sites except non-skin melanoma	16	249295
Men	5	1991	All cancer sites except non-skin melanoma	19	250512
Men	5	1992	All cancer sites except non-skin melanoma	23	251182
Men	5	1993	All cancer sites except non-skin melanoma	23	252497
Men	5	1994	All cancer sites except non-skin melanoma	15	255082
Men	5	1995	All cancer sites except non-skin melanoma	14	258545
Men	5	1996	All cancer sites except non-skin melanoma	21	261025
Men	5	1997	All cancer sites except non-skin melanoma	16	261618
Men	5	1998	All cancer sites except non-skin melanoma	15	261110
Men	5	1999	All cancer sites except non-skin melanoma	19	257926
Men	5	2000	All cancer sites except non-skin melanoma	9	252544
Men	5	2001	All cancer sites except non-skin melanoma	10	246936
Men	5	2002	All cancer sites except non-skin melanoma	13	242278
Men	5	2003	All cancer sites except non-skin melanoma	16	234743
Men	14	2004	All cancer sites except non-skin melanoma	1204	138642
Men	8	1985	All cancer sites except non-skin melanoma	79	207612
Men	6	1986	All cancer sites except non-skin melanoma	20	222639
Men	6	1987	All cancer sites except non-skin melanoma	21	224968
Men	6	1988	All cancer sites except non-skin melanoma	24	226918
Men	6	1989	All cancer sites except non-skin melanoma	10	230938
Men	6	1990	All cancer sites except non-skin melanoma	29	235996
Men	6	1991	All cancer sites except non-skin melanoma	25	240793
Men	6	1992	All cancer sites except non-skin melanoma	27	245701
Men	6	1993	All cancer sites except non-skin melanoma	27	248811
Men	6	1994	All cancer sites except non-skin melanoma	24	248412
Men	6	1995	All cancer sites except non-skin melanoma	15	247004
Men	6	1996	All cancer sites except non-skin melanoma	9	247294
Men	6	1997	All cancer sites except non-skin melanoma	23	249224
Men	6	1998	All cancer sites except non-skin melanoma	22	253267
Men	6	1999	All cancer sites except non-skin melanoma	24	259534
Men	6	2000	All cancer sites except non-skin melanoma	18	269589
Men	6	2001	All cancer sites except non-skin melanoma	19	282101
Men	6	2002	All cancer sites except non-skin melanoma	18	296483
Men	6	2003	All cancer sites except non-skin melanoma	16	308265
Men	15	2004	All cancer sites except non-skin melanoma	1527	134291
Women	8	1985	All cancer sites except non-skin melanoma	96	207676
Men	7	1986	All cancer sites except non-skin melanoma	38	206695
Men	7	1987	All cancer sites except non-skin melanoma	50	209383
Men	7	1988	All cancer sites except non-skin melanoma	43	212670
Men	7	1989	All cancer sites except non-skin melanoma	41	216737
Men	7	1990	All cancer sites except non-skin melanoma	53	220953
Men	7	1991	All cancer sites except non-skin melanoma	38	224330
Men	7	1992	All cancer sites except non-skin melanoma	44	226721
Men	7	1993	All cancer sites except non-skin melanoma	35	228580
Men	7	1994	All cancer sites except non-skin melanoma	39	231959
Men	7	1995	All cancer sites except non-skin melanoma	36	236438
Men	7	1996	All cancer sites except non-skin melanoma	30	240796
Men	7	1997	All cancer sites except non-skin melanoma	35	245379
Men	7	1998	All cancer sites except non-skin melanoma	39	249339
Men	7	1999	All cancer sites except non-skin melanoma	36	251748
Men	7	2000	All cancer sites except non-skin melanoma	30	256641
Men	7	2001	All cancer sites except non-skin melanoma	33	266496
Men	7	2002	All cancer sites except non-skin melanoma	28	281016
Men	7	2003	All cancer sites except non-skin melanoma	24	297444
Men	16	2004	All cancer sites except non-skin melanoma	1670	100964
Men	9	1985	All cancer sites except non-skin melanoma	106	183591
Men	8	1986	All cancer sites except non-skin melanoma	90	204077
Men	8	1987	All cancer sites except non-skin melanoma	113	204976
Men	8	1988	All cancer sites except non-skin melanoma	104	203884
Men	8	1989	All cancer sites except non-skin melanoma	112	202009
Men	8	1990	All cancer sites except non-skin melanoma	107	203368
Men	8	1991	All cancer sites except non-skin melanoma	87	206533
Men	8	1992	All cancer sites except non-skin melanoma	108	209682
Men	8	1993	All cancer sites except non-skin melanoma	83	213343
Men	8	1994	All cancer sites except non-skin melanoma	101	217472
Men	8	1995	All cancer sites except non-skin melanoma	94	221344
Men	8	1996	All cancer sites except non-skin melanoma	96	224548
Men	8	1997	All cancer sites except non-skin melanoma	87	226718
Men	8	1998	All cancer sites except non-skin melanoma	98	228732
Men	8	1999	All cancer sites except non-skin melanoma	106	233452
Men	8	2000	All cancer sites except non-skin melanoma	90	241585
Men	8	2001	All cancer sites except non-skin melanoma	88	252129
Men	8	2002	All cancer sites except non-skin melanoma	73	265237
Men	8	2003	All cancer sites except non-skin melanoma	103	277563
Men	17	2004	All cancer sites except non-skin melanoma	1419	62208
Women	9	1985	All cancer sites except non-skin melanoma	94	181344
Men	9	1986	All cancer sites except non-skin melanoma	91	187315
Men	9	1987	All cancer sites except non-skin melanoma	129	194656
Men	9	1988	All cancer sites except non-skin melanoma	137	201005
Men	9	1989	All cancer sites except non-skin melanoma	147	204660
Men	9	1990	All cancer sites except non-skin melanoma	147	204326
Men	9	1991	All cancer sites except non-skin melanoma	141	202862
Men	9	1992	All cancer sites except non-skin melanoma	132	203370
Men	9	1993	All cancer sites except non-skin melanoma	147	202593
Men	9	1994	All cancer sites except non-skin melanoma	127	201224
Men	9	1995	All cancer sites except non-skin melanoma	145	202763
Men	9	1996	All cancer sites except non-skin melanoma	146	205775
Men	9	1997	All cancer sites except non-skin melanoma	123	208901
Men	9	1998	All cancer sites except non-skin melanoma	153	212804
Men	9	1999	All cancer sites except non-skin melanoma	153	217377
Men	9	2000	All cancer sites except non-skin melanoma	126	223170
Men	9	2001	All cancer sites except non-skin melanoma	127	230245
Men	9	2002	All cancer sites except non-skin melanoma	133	238579
Men	9	2003	All cancer sites except non-skin melanoma	121	246693
Men	18	2004	All cancer sites except non-skin melanoma	1035	35862
Men	10	1985	All cancer sites except non-skin melanoma	240	167220
Women	1	1986	All cancer sites except non-skin melanoma	7	160230
Women	1	1987	All cancer sites except non-skin melanoma	12	152923
Women	1	1988	All cancer sites except non-skin melanoma	8	147223
Women	1	1989	All cancer sites except non-skin melanoma	3	143362
Women	1	1990	All cancer sites except non-skin melanoma	6	139823
Women	1	1991	All cancer sites except non-skin melanoma	1	136914
Women	1	1992	All cancer sites except non-skin melanoma	4	135846
Women	1	1993	All cancer sites except non-skin melanoma	4	135378
Women	1	1994	All cancer sites except non-skin melanoma	1	134290
Women	1	1995	All cancer sites except non-skin melanoma	2	133142
Women	1	1996	All cancer sites except non-skin melanoma	2	132270
Women	1	1997	All cancer sites except non-skin melanoma	5	132156
Women	1	1998	All cancer sites except non-skin melanoma	8	133035
Women	1	1999	All cancer sites except non-skin melanoma	3	135215
Women	1	2000	All cancer sites except non-skin melanoma	2	139825
Women	1	2001	All cancer sites except non-skin melanoma	2	146634
Women	1	2002	All cancer sites except non-skin melanoma	3	154105
Women	1	2003	All cancer sites except non-skin melanoma	3	162288
Women	1	2004	All cancer sites except non-skin melanoma	2	171047
Women	10	1985	All cancer sites except non-skin melanoma	147	167197
Women	10	1986	All cancer sites except non-skin melanoma	149	159889
Women	10	1987	All cancer sites except non-skin melanoma	161	155046
Women	10	1988	All cancer sites except non-skin melanoma	128	159257
Women	10	1989	All cancer sites except non-skin melanoma	157	172566
Women	10	1990	All cancer sites except non-skin melanoma	161	181959
Women	10	1991	All cancer sites except non-skin melanoma	166	187035
Women	10	1992	All cancer sites except non-skin melanoma	182	194530
Women	10	1993	All cancer sites except non-skin melanoma	190	201050
Women	10	1994	All cancer sites except non-skin melanoma	211	204793
Women	10	1995	All cancer sites except non-skin melanoma	197	204435
Women	10	1996	All cancer sites except non-skin melanoma	165	203799
Women	10	1997	All cancer sites except non-skin melanoma	173	205143
Women	10	1998	All cancer sites except non-skin melanoma	166	204802
Women	10	1999	All cancer sites except non-skin melanoma	172	203949
Women	10	2000	All cancer sites except non-skin melanoma	143	206642
Women	10	2001	All cancer sites except non-skin melanoma	154	211695
Women	10	2002	All cancer sites except non-skin melanoma	192	217791
Women	10	2003	All cancer sites except non-skin melanoma	215	224666
Women	2	2004	All cancer sites except non-skin melanoma	3	146822
Men	11	1985	All cancer sites except non-skin melanoma	443	181749
Women	11	1986	All cancer sites except non-skin melanoma	266	187260
Women	11	1987	All cancer sites except non-skin melanoma	256	186085
Women	11	1988	All cancer sites except non-skin melanoma	287	179027
Women	11	1989	All cancer sites except non-skin melanoma	247	167225
Women	11	1990	All cancer sites except non-skin melanoma	228	161797
Women	11	1991	All cancer sites except non-skin melanoma	237	158875
Women	11	1992	All cancer sites except non-skin melanoma	216	153775
Women	11	1993	All cancer sites except non-skin melanoma	255	157495
Women	11	1994	All cancer sites except non-skin melanoma	242	169999
Women	11	1995	All cancer sites except non-skin melanoma	230	178596
Women	11	1996	All cancer sites except non-skin melanoma	210	183130
Women	11	1997	All cancer sites except non-skin melanoma	229	190778
Women	11	1998	All cancer sites except non-skin melanoma	244	198000
Women	11	1999	All cancer sites except non-skin melanoma	240	202620
Women	11	2000	All cancer sites except non-skin melanoma	233	203475
Women	11	2001	All cancer sites except non-skin melanoma	263	204521
Women	11	2002	All cancer sites except non-skin melanoma	238	208044
Women	11	2003	All cancer sites except non-skin melanoma	239	209566
Women	3	2004	All cancer sites except non-skin melanoma	2	145507
Women	11	1985	All cancer sites except non-skin melanoma	261	189080
Women	12	1986	All cancer sites except non-skin melanoma	365	181396
Women	12	1987	All cancer sites except non-skin melanoma	370	183318
Women	12	1988	All cancer sites except non-skin melanoma	378	185677
Women	12	1989	All cancer sites except non-skin melanoma	396	186358
Women	12	1990	All cancer sites except non-skin melanoma	369	185301
Women	12	1991	All cancer sites except non-skin melanoma	365	184993
Women	12	1992	All cancer sites except non-skin melanoma	354	183327
Women	12	1993	All cancer sites except non-skin melanoma	359	175964
Women	12	1994	All cancer sites except non-skin melanoma	327	163900
Women	12	1995	All cancer sites except non-skin melanoma	335	157976
Women	12	1996	All cancer sites except non-skin melanoma	250	154993
Women	12	1997	All cancer sites except non-skin melanoma	286	150221
Women	12	1998	All cancer sites except non-skin melanoma	266	154155
Women	12	1999	All cancer sites except non-skin melanoma	270	166956
Women	12	2000	All cancer sites except non-skin melanoma	262	176241
Women	12	2001	All cancer sites except non-skin melanoma	325	181626
Women	12	2002	All cancer sites except non-skin melanoma	296	190693
Women	12	2003	All cancer sites except non-skin melanoma	322	199521
Women	4	2004	All cancer sites except non-skin melanoma	3	158541
Men	12	1985	All cancer sites except non-skin melanoma	636	168626
Women	13	1986	All cancer sites except non-skin melanoma	451	167014
Women	13	1987	All cancer sites except non-skin melanoma	471	169831
Women	13	1988	All cancer sites except non-skin melanoma	505	171890
Women	13	1989	All cancer sites except non-skin melanoma	488	173776
Women	13	1990	All cancer sites except non-skin melanoma	513	175605
Women	13	1991	All cancer sites except non-skin melanoma	514	177240
Women	13	1992	All cancer sites except non-skin melanoma	515	178939
Women	13	1993	All cancer sites except non-skin melanoma	509	180970
Women	13	1994	All cancer sites except non-skin melanoma	462	181370
Women	13	1995	All cancer sites except non-skin melanoma	489	180080
Women	13	1996	All cancer sites except non-skin melanoma	440	179479
Women	13	1997	All cancer sites except non-skin melanoma	446	177961
Women	13	1998	All cancer sites except non-skin melanoma	462	171147
Women	13	1999	All cancer sites except non-skin melanoma	397	159621
Women	13	2000	All cancer sites except non-skin melanoma	353	154247
Women	13	2001	All cancer sites except non-skin melanoma	346	152196
Women	13	2002	All cancer sites except non-skin melanoma	351	148582
Women	13	2003	All cancer sites except non-skin melanoma	317	153426
Women	5	2004	All cancer sites except non-skin melanoma	8	215665
Women	12	1985	All cancer sites except non-skin melanoma	363	180805
Women	14	1986	All cancer sites except non-skin melanoma	528	135466
Women	14	1987	All cancer sites except non-skin melanoma	552	141755
Women	14	1988	All cancer sites except non-skin melanoma	591	147793
Women	14	1989	All cancer sites except non-skin melanoma	585	153610
Women	14	1990	All cancer sites except non-skin melanoma	628	158873
Women	14	1991	All cancer sites except non-skin melanoma	623	162332
Women	14	1992	All cancer sites except non-skin melanoma	640	164224
Women	14	1993	All cancer sites except non-skin melanoma	619	165467
Women	14	1994	All cancer sites except non-skin melanoma	665	166830
Women	14	1995	All cancer sites except non-skin melanoma	642	168543
Women	14	1996	All cancer sites except non-skin melanoma	572	170211
Women	14	1997	All cancer sites except non-skin melanoma	644	171795
Women	14	1998	All cancer sites except non-skin melanoma	619	173752
Women	14	1999	All cancer sites except non-skin melanoma	583	174482
Women	14	2000	All cancer sites except non-skin melanoma	608	173714
Women	14	2001	All cancer sites except non-skin melanoma	602	173463
Women	14	2002	All cancer sites except non-skin melanoma	589	172722
Women	14	2003	All cancer sites except non-skin melanoma	540	167159
Women	6	2004	All cancer sites except non-skin melanoma	18	291501
Men	13	1985	All cancer sites except non-skin melanoma	927	146463
Women	15	1986	All cancer sites except non-skin melanoma	659	117023
Women	15	1987	All cancer sites except non-skin melanoma	663	117388
Women	15	1988	All cancer sites except non-skin melanoma	659	118343
Women	15	1989	All cancer sites except non-skin melanoma	667	119759
Women	15	1990	All cancer sites except non-skin melanoma	660	122485
Women	15	1991	All cancer sites except non-skin melanoma	751	127293
Women	15	1992	All cancer sites except non-skin melanoma	708	132807
Women	15	1993	All cancer sites except non-skin melanoma	758	138150
Women	15	1994	All cancer sites except non-skin melanoma	750	143450
Women	15	1995	All cancer sites except non-skin melanoma	772	147950
Women	15	1996	All cancer sites except non-skin melanoma	767	151149
Women	15	1997	All cancer sites except non-skin melanoma	797	153440
Women	15	1998	All cancer sites except non-skin melanoma	770	155020
Women	15	1999	All cancer sites except non-skin melanoma	798	156426
Women	15	2000	All cancer sites except non-skin melanoma	758	158187
Women	15	2001	All cancer sites except non-skin melanoma	768	160162
Women	15	2002	All cancer sites except non-skin melanoma	761	162408
Women	15	2003	All cancer sites except non-skin melanoma	780	165185
Women	7	2004	All cancer sites except non-skin melanoma	39	287951
Women	13	1985	All cancer sites except non-skin melanoma	451	164187
Women	16	1986	All cancer sites except non-skin melanoma	766	94876
Women	16	1987	All cancer sites except non-skin melanoma	739	97140
Women	16	1988	All cancer sites except non-skin melanoma	774	99609
Women	16	1989	All cancer sites except non-skin melanoma	786	101565
Women	16	1990	All cancer sites except non-skin melanoma	781	102895
Women	16	1991	All cancer sites except non-skin melanoma	777	103514
Women	16	1992	All cancer sites except non-skin melanoma	854	103592
Women	16	1993	All cancer sites except non-skin melanoma	740	104131
Women	16	1994	All cancer sites except non-skin melanoma	782	105104
Women	16	1995	All cancer sites except non-skin melanoma	799	107506
Women	16	1996	All cancer sites except non-skin melanoma	786	112059
Women	16	1997	All cancer sites except non-skin melanoma	837	117484
Women	16	1998	All cancer sites except non-skin melanoma	942	122675
Women	16	1999	All cancer sites except non-skin melanoma	906	127618
Women	16	2000	All cancer sites except non-skin melanoma	923	131791
Women	16	2001	All cancer sites except non-skin melanoma	935	134948
Women	16	2002	All cancer sites except non-skin melanoma	979	137561
Women	16	2003	All cancer sites except non-skin melanoma	942	139736
Women	8	2004	All cancer sites except non-skin melanoma	80	269903
Men	14	1985	All cancer sites except non-skin melanoma	909	103788
Women	17	1986	All cancer sites except non-skin melanoma	637	60828
Women	17	1987	All cancer sites except non-skin melanoma	656	63405
Women	17	1988	All cancer sites except non-skin melanoma	672	65788
Women	17	1989	All cancer sites except non-skin melanoma	691	68385
Women	17	1990	All cancer sites except non-skin melanoma	719	71185
Women	17	1991	All cancer sites except non-skin melanoma	759	73370
Women	17	1992	All cancer sites except non-skin melanoma	776	75268
Women	17	1993	All cancer sites except non-skin melanoma	780	77335
Women	17	1994	All cancer sites except non-skin melanoma	862	78987
Women	17	1995	All cancer sites except non-skin melanoma	840	79995
Women	17	1996	All cancer sites except non-skin melanoma	771	80889
Women	17	1997	All cancer sites except non-skin melanoma	808	81733
Women	17	1998	All cancer sites except non-skin melanoma	839	82810
Women	17	1999	All cancer sites except non-skin melanoma	875	83886
Women	17	2000	All cancer sites except non-skin melanoma	866	86143
Women	17	2001	All cancer sites except non-skin melanoma	873	90236
Women	17	2002	All cancer sites except non-skin melanoma	867	95084
Women	17	2003	All cancer sites except non-skin melanoma	940	100073
Women	9	2004	All cancer sites except non-skin melanoma	99	252005
Women	14	1985	All cancer sites except non-skin melanoma	567	133730
Women	18	1986	All cancer sites except non-skin melanoma	450	37786
Women	18	1987	All cancer sites except non-skin melanoma	539	40465
Women	18	1988	All cancer sites except non-skin melanoma	584	43413
Women	18	1989	All cancer sites except non-skin melanoma	602	46312
Women	18	1990	All cancer sites except non-skin melanoma	665	49305
Women	18	1991	All cancer sites except non-skin melanoma	693	52201
Women	18	1992	All cancer sites except non-skin melanoma	755	55058
Women	18	1993	All cancer sites except non-skin melanoma	851	57939
Women	18	1994	All cancer sites except non-skin melanoma	875	60914
Women	18	1995	All cancer sites except non-skin melanoma	898	64137
Women	18	1996	All cancer sites except non-skin melanoma	885	67046
Women	18	1997	All cancer sites except non-skin melanoma	1003	69873
Women	18	1998	All cancer sites except non-skin melanoma	973	72658
Women	18	1999	All cancer sites except non-skin melanoma	1005	75122
Women	18	2000	All cancer sites except non-skin melanoma	1067	77532
Women	18	2001	All cancer sites except non-skin melanoma	1099	79951
Women	18	2002	All cancer sites except non-skin melanoma	1148	82111
Women	18	2003	All cancer sites except non-skin melanoma	1139	84035
Women	10	2004	All cancer sites except non-skin melanoma	178	232065
Men	15	1985	All cancer sites except non-skin melanoma	1068	82637
Women	2	1986	All cancer sites except non-skin melanoma	8	218247
Women	2	1987	All cancer sites except non-skin melanoma	9	206181
Women	2	1988	All cancer sites except non-skin melanoma	3	193307
Women	2	1989	All cancer sites except non-skin melanoma	4	180793
Women	2	1990	All cancer sites except non-skin melanoma	6	170114
Women	2	1991	All cancer sites except non-skin melanoma	8	161602
Women	2	1992	All cancer sites except non-skin melanoma	8	154585
Women	2	1993	All cancer sites except non-skin melanoma	3	148839
Women	2	1994	All cancer sites except non-skin melanoma	3	144490
Women	2	1995	All cancer sites except non-skin melanoma	2	140745
Women	2	1996	All cancer sites except non-skin melanoma	3	137775
Women	2	1997	All cancer sites except non-skin melanoma	1	136433
Women	2	1998	All cancer sites except non-skin melanoma	6	135786
Women	2	1999	All cancer sites except non-skin melanoma	4	135064
Women	2	2000	All cancer sites except non-skin melanoma	2	134860
Women	2	2001	All cancer sites except non-skin melanoma	4	135572
Women	2	2002	All cancer sites except non-skin melanoma	6	138231
Women	2	2003	All cancer sites except non-skin melanoma	5	142211
Women	11	2004	All cancer sites except non-skin melanoma	260	210241
Women	15	1985	All cancer sites except non-skin melanoma	685	117116
Women	3	1986	All cancer sites except non-skin melanoma	18	246692
Women	3	1987	All cancer sites except non-skin melanoma	9	246757
Women	3	1988	All cancer sites except non-skin melanoma	5	244186
Women	3	1989	All cancer sites except non-skin melanoma	10	238477
Women	3	1990	All cancer sites except non-skin melanoma	10	229313
Women	3	1991	All cancer sites except non-skin melanoma	6	218444
Women	3	1992	All cancer sites except non-skin melanoma	6	207102
Women	3	1993	All cancer sites except non-skin melanoma	5	195109
Women	3	1994	All cancer sites except non-skin melanoma	7	183716
Women	3	1995	All cancer sites except non-skin melanoma	6	174170
Women	3	1996	All cancer sites except non-skin melanoma	4	165713
Women	3	1997	All cancer sites except non-skin melanoma	4	157825
Women	3	1998	All cancer sites except non-skin melanoma	6	151429
Women	3	1999	All cancer sites except non-skin melanoma	2	146799
Women	3	2000	All cancer sites except non-skin melanoma	5	143252
Women	3	2001	All cancer sites except non-skin melanoma	5	141349
Women	3	2002	All cancer sites except non-skin melanoma	0	142264
Women	3	2003	All cancer sites except non-skin melanoma	7	144162
Women	12	2004	All cancer sites except non-skin melanoma	335	205309
Men	16	1985	All cancer sites except non-skin melanoma	1015	58032
Women	4	1986	All cancer sites except non-skin melanoma	6	236197
Women	4	1987	All cancer sites except non-skin melanoma	17	237015
Women	4	1988	All cancer sites except non-skin melanoma	5	238990
Women	4	1989	All cancer sites except non-skin melanoma	13	242356
Women	4	1990	All cancer sites except non-skin melanoma	12	246147
Women	4	1991	All cancer sites except non-skin melanoma	9	248297
Women	4	1992	All cancer sites except non-skin melanoma	14	248187
Women	4	1993	All cancer sites except non-skin melanoma	13	246207
Women	4	1994	All cancer sites except non-skin melanoma	11	241251
Women	4	1995	All cancer sites except non-skin melanoma	14	233248
Women	4	1996	All cancer sites except non-skin melanoma	13	223114
Women	4	1997	All cancer sites except non-skin melanoma	10	211486
Women	4	1998	All cancer sites except non-skin melanoma	5	199243
Women	4	1999	All cancer sites except non-skin melanoma	7	187684
Women	4	2000	All cancer sites except non-skin melanoma	10	177962
Women	4	2001	All cancer sites except non-skin melanoma	9	170027
Women	4	2002	All cancer sites except non-skin melanoma	5	164329
Women	4	2003	All cancer sites except non-skin melanoma	5	160720
Women	13	2004	All cancer sites except non-skin melanoma	399	166926
Women	16	1985	All cancer sites except non-skin melanoma	722	92075
Women	5	1986	All cancer sites except non-skin melanoma	9	231416
Women	5	1987	All cancer sites except non-skin melanoma	12	234078
Women	5	1988	All cancer sites except non-skin melanoma	10	236517
Women	5	1989	All cancer sites except non-skin melanoma	15	237501
Women	5	1990	All cancer sites except non-skin melanoma	16	238151
Women	5	1991	All cancer sites except non-skin melanoma	14	239218
Women	5	1992	All cancer sites except non-skin melanoma	7	240163
Women	5	1993	All cancer sites except non-skin melanoma	10	241986
Women	5	1994	All cancer sites except non-skin melanoma	16	245088
Women	5	1995	All cancer sites except non-skin melanoma	13	248562
Women	5	1996	All cancer sites except non-skin melanoma	6	251124
Women	5	1997	All cancer sites except non-skin melanoma	16	252104
Women	5	1998	All cancer sites except non-skin melanoma	10	251278
Women	5	1999	All cancer sites except non-skin melanoma	12	247344
Women	5	2000	All cancer sites except non-skin melanoma	8	241197
Women	5	2001	All cancer sites except non-skin melanoma	12	234460
Women	5	2002	All cancer sites except non-skin melanoma	14	228982
Women	5	2003	All cancer sites except non-skin melanoma	9	222685
Women	14	2004	All cancer sites except non-skin melanoma	500	156719
Men	17	1985	All cancer sites except non-skin melanoma	706	32430
Women	6	1986	All cancer sites except non-skin melanoma	21	223502
Women	6	1987	All cancer sites except non-skin melanoma	15	225111
Women	6	1988	All cancer sites except non-skin melanoma	25	226061
Women	6	1989	All cancer sites except non-skin melanoma	26	228479
Women	6	1990	All cancer sites except non-skin melanoma	25	231660
Women	6	1991	All cancer sites except non-skin melanoma	14	234417
Women	6	1992	All cancer sites except non-skin melanoma	24	237427
Women	6	1993	All cancer sites except non-skin melanoma	13	239546
Women	6	1994	All cancer sites except non-skin melanoma	12	239197
Women	6	1995	All cancer sites except non-skin melanoma	19	238609
Women	6	1996	All cancer sites except non-skin melanoma	16	239501
Women	6	1997	All cancer sites except non-skin melanoma	10	241347
Women	6	1998	All cancer sites except non-skin melanoma	13	245165
Women	6	1999	All cancer sites except non-skin melanoma	24	250735
Women	6	2000	All cancer sites except non-skin melanoma	16	257996
Women	6	2001	All cancer sites except non-skin melanoma	18	266758
Women	6	2002	All cancer sites except non-skin melanoma	22	277706
Women	6	2003	All cancer sites except non-skin melanoma	14	287157
Women	15	2004	All cancer sites except non-skin melanoma	768	166723
Women	17	1985	All cancer sites except non-skin melanoma	667	59506
Women	7	1986	All cancer sites except non-skin melanoma	40	207569
Women	7	1987	All cancer sites except non-skin melanoma	33	210812
Women	7	1988	All cancer sites except non-skin melanoma	36	214628
Women	7	1989	All cancer sites except non-skin melanoma	40	218948
Women	7	1990	All cancer sites except non-skin melanoma	32	223231
Women	7	1991	All cancer sites except non-skin melanoma	39	226479
Women	7	1992	All cancer sites except non-skin melanoma	34	228107
Women	7	1993	All cancer sites except non-skin melanoma	37	229087
Women	7	1994	All cancer sites except non-skin melanoma	34	231293
Women	7	1995	All cancer sites except non-skin melanoma	36	234097
Women	7	1996	All cancer sites except non-skin melanoma	47	236625
Women	7	1997	All cancer sites except non-skin melanoma	31	239728
Women	7	1998	All cancer sites except non-skin melanoma	31	242647
Women	7	1999	All cancer sites except non-skin melanoma	38	244044
Women	7	2000	All cancer sites except non-skin melanoma	30	246953
Women	7	2001	All cancer sites except non-skin melanoma	33	253488
Women	7	2002	All cancer sites except non-skin melanoma	28	263435
Women	7	2003	All cancer sites except non-skin melanoma	29	275465
Women	16	2004	All cancer sites except non-skin melanoma	927	141981
Men	18	1985	All cancer sites except non-skin melanoma	376	16675
Women	8	1986	All cancer sites except non-skin melanoma	92	204746
Women	8	1987	All cancer sites except non-skin melanoma	111	206389
Women	8	1988	All cancer sites except non-skin melanoma	84	205789
Women	8	1989	All cancer sites except non-skin melanoma	95	204500
Women	8	1990	All cancer sites except non-skin melanoma	89	206369
Women	8	1991	All cancer sites except non-skin melanoma	91	209336
Women	8	1992	All cancer sites except non-skin melanoma	76	212029
Women	8	1993	All cancer sites except non-skin melanoma	87	215205
Women	8	1994	All cancer sites except non-skin melanoma	88	219037
Women	8	1995	All cancer sites except non-skin melanoma	83	223134
Women	8	1996	All cancer sites except non-skin melanoma	83	226810
Women	8	1997	All cancer sites except non-skin melanoma	91	229261
Women	8	1998	All cancer sites except non-skin melanoma	91	231227
Women	8	1999	All cancer sites except non-skin melanoma	97	234734
Women	8	2000	All cancer sites except non-skin melanoma	80	239856
Women	8	2001	All cancer sites except non-skin melanoma	82	246276
Women	8	2002	All cancer sites except non-skin melanoma	81	255008
Women	8	2003	All cancer sites except non-skin melanoma	69	263736
Women	17	2004	All cancer sites except non-skin melanoma	932	105100
Women	18	1985	All cancer sites except non-skin melanoma	469	36138
Women	9	1986	All cancer sites except non-skin melanoma	83	186264
Women	9	1987	All cancer sites except non-skin melanoma	83	194379
Women	9	1988	All cancer sites except non-skin melanoma	95	201893
Women	9	1989	All cancer sites except non-skin melanoma	126	206443
Women	9	1990	All cancer sites except non-skin melanoma	101	206750
Women	9	1991	All cancer sites except non-skin melanoma	120	206163
Women	9	1992	All cancer sites except non-skin melanoma	116	206923
Women	9	1993	All cancer sites except non-skin melanoma	95	205823
Women	9	1994	All cancer sites except non-skin melanoma	96	204150
Women	9	1995	All cancer sites except non-skin melanoma	103	205617
Women	9	1996	All cancer sites except non-skin melanoma	106	208541
Women	9	1997	All cancer sites except non-skin melanoma	95	211514
Women	9	1998	All cancer sites except non-skin melanoma	102	215355
Women	9	1999	All cancer sites except non-skin melanoma	105	220454
Women	9	2000	All cancer sites except non-skin melanoma	94	226602
Women	9	2001	All cancer sites except non-skin melanoma	103	233177
Women	9	2002	All cancer sites except non-skin melanoma	108	239628
Women	9	2003	All cancer sites except non-skin melanoma	90	245446
Women	18	2004	All cancer sites except non-skin melanoma	1164	86323
